# Supplementary material for: Identification of Mobile Colistin Resistance Gene mcr-10 in Disinfectant and Antibiotic Resistant Escherichia coli from Disinfected Tableware
Source: Antibiotics (Basel). 2022 Jul 1;11(7):883. doi: 10.3390/antibiotics11070883 (PMC9311939; doi:10.3390/antibiotics11070883)
Supplement: Supplementary file 1 [file antibiotics-11-00883-s001.zip]

Archive with 2 entries (2 files):
- Supplementary Files.pdf
- Table S3.xlsx
