# Supplementary material for: Identification of Mobile Colistin Resistance Gene mcr-10 in Disinfectant and Antibiotic Resistant Escherichia coli from Disinfected Tableware
Source: Antibiotics (Basel). 2022 Jul 1;11(7):883. doi: 10.3390/antibiotics11070883 (PMC9311939; doi:10.3390/antibiotics11070883)
Supplement: Supplementary file 1 [file antibiotics-11-00883-s001.zip › Table S3.xlsx]

## Sheet: isolates
Table S3. Details of Global 208 strains of mcr-bearing E. coli
Organism	Strain	Location	Isolation source	Isolation type	BioSample	Assembly	AMR genotypes
E.coli	EuSCAPE_IL052	NA		environmental/other	SAMEA3538508	GCA_013025725.1	aac(3)-IIe,aac(3)-IIg,aac(6')-IIc,acrF,ampC_C-42T,aph(3'')-Ib,aph(6)-Id,arr,blaEC,blaKPC-2,blaOXA-2,blaSHV-12,blaTEM-1,blaTEM,catA2,dfrA29,ere(A),ftsI_N337NYRIN,glpT_E448K,gyrA_D87N,gyrA_S83L,mcr-9.1,mdtM,parC_S80I,parE_E460D,sul1
E.coli	1160000000	France	Siphon	environmental/other	SAMN10644704	GCA_004004795.1	aac(6')-Ib-cr5,aadA1,aadA2,acrF,ant(2'')-Ia,aph(3')-VI,arr,blaCMY-2,blaCTX-M-15,blaCTX-M-9,blaEC,blaNDM-1,blaOXA-10,blaOXA-1,blaOXA-48,blaTEM,catB3,cmlA5,dfrA14,dfrA36,floR,fosA3,glpT_E448K,gyrA_D87N,gyrA_S83L,mcr-9.2,mdtM,mph(A),parC_E84G,parC_S80I,sul1,sul2,uhpT_E350Q
E.coli	PNUSAE021662	USA		clinical	SAMN11233757	GCA_020315875.1	aac(3)-IIg,aac(6')-IIc,aac(6')-Ib3,aadA2,acrF,aph(3'')-Ib,aph(6)-Id,arr,blaEC,blaSHV-12,blaTEM-1,catA2,dfrA19,ere(A),floR,glpT_E448K,mcr-9.1,mdtM,qnrB2,sul1,sul2,tet(D)
E.coli	PNUSAE022898	USA		clinical	SAMN11234136	GCA_011966295.1	aac(3)-II,aac(6')-IIc,acrF,aph(3'')-Ib,aph(6)-Id,arr,blaEC,blaSHV-12,blaTEM-1,catA2,ere(A),mcr-9.1,mdtM,sul1,sul2,tet(A)
E.coli	FSIS11920378	USA	animal-swine-sow	animal	SAMN11546050	GCA_012351645.1	aac(3)-VIa,aadA1,acrF,blaEC,mcr-9.1,sul1,sul2,tet(A),tet(B),tet(B)
E.coli	CVM N18EC052	USA	Chicken Legs	food	SAMN11372850	GCA_012348075.1	acrF,blaEC,mcr-9.1,mdtM
E.coli	FSIS11921224	USA	animal-swine-sow	animal	SAMN11877048	GCA_012382975.1	aac(3)-VIa,aadA1,aadA1,acrF,aph(3'')-Ib,aph(3')-I,aph(6)-Id,blaEC,mcr-9.1,mdtM,nfsA_R133S,sat2,sul1,tet(B)
E.coli	FSIS11921230	USA	animal-cattle-steer	animal	SAMN11877054	GCA_012377895.1	aac(3)-II,aac(6')-IIc,aadA2,acrF,aph(3'')-Ib,aph(3')-Ia,aph(6)-Id,arr,blaEC,blaTEM-1,catA2,dfrA19,ere(A),floR,gyrA_S83L,mcr-9.1,mdtM,qnrB2,sul1,sul2,tet(B),uhpT_E350Q
E.coli	ECOL-19-VL-SD-OK-0022	USA	lung (Canis lupus familaris)	animal	SAMN14125530	GCA_012701625.1	aac(6')-Ib3,aadA2,acrF,aph(3'')-Ib,aph(3')-Ia,aph(6)-Id,blaCMY-2,blaEC,blaTEM-1,dfrA19,mcr-9.1,mdtM,sul1,sul2
E.coli	2014C-3108	USA		clinical	SAMN11457044	GCA_012888115.1	aac(3)-VIa,aadA2,aadA6,acrF,aph(3'')-Ib,aph(3'')-Ib,aph(3')-Ia,aph(6)-Id,blaEC,dfrA19,dfrA34,floR,mcr-9.1,mdtM,mph(A),sul1,sul2,tet(A),tet(D),tet(M)
E.coli	SCHI0016.S.287	Australia	swab	clinical	SAMN14118551	GCA_012879215.1	aac(3)-II,aac(6')-IIc,acrF,aph(3'')-Ib,aph(6)-Id,arr,blaEC,blaSHV-12,blaTEM-1,catA2,dfrA19,ere(A),mcr-9.1,mdtM,sul1,tet(D)
E.coli	CVM N18EC0432	USA	Chicken Wings	food	SAMN12359680	GCA_012935215.1	aac(3)-IIg,aac(3)-VIa,aac(6')-IIc,acrF,arr,blaCMY-2,blaEC,blaSHV-12,blaTEM-1,blaTEM,ere(A),glpT_E448K,mcr-9.1,mdtM,sul1,sul2,tet(A)
E.coli	u1453eb	USA	skin (Gallus gallus domesticus)	animal	SAMN14912551	GCA_013093875.1	aac(3)-VIa,aadA1,aadA2,acrF,blaCTX-M-2,blaEC,cmlA1,dfrA12,mcr-1.1,mcr-9.1,mdtM,sul1,sul3,tet(A),uhpT_E350Q
E.coli	99784-3T	Czech Republic		animal	SAMN15163952	GCA_013341535.1	aac(3)-IIg,aac(6')-IIc,aac(6')-Ib3,aadA2,acrF,aph(3'')-Ib,aph(6)-Id,arr,blaEC,blaSHV-12,blaTEM-1,catA2,dfrA19,ere(A),glpT_E448K,mcr-9.1,qnrB2,sul1,sul2,tet(D)
E.coli	A FN KA ZuK-13	Germany	raw sewage	environmental/other	SAMN11125047	GCA_013353125.1	aadA2,acrF,ant(2'')-Ia,blaCTX-M-9,blaEC,dfrA16,emrD,gyrA_D87N,mcr-9.1,parE_I529L,ptsI_V25I,qnrA1,sul1,uhpT_E350Q
E.coli	CLUE178.1	USA	urine	clinical	SAMN11319299	GCA_014082315.1	aadA5,acrF,aph(3'')-Ib,aph(6)-Id,blaCTX-M-15,blaCTX-M-189,blaEC,dfrA17,gyrA_D87N,gyrA_S83L,mcr-9,mdtM,parC_E84V,parC_S80I,parE_I529L,ptsI_V25I,sul1,tet(A),uhpT_E350Q
E.coli		United Kingdom	Mouth	clinical	SAMN06630071	GCA_020872165.1	aadA2,acrF,ant(2'')-Ia,blaCTX-M-9,blaEC-5,blaKPC-2,dfrA16,glpT_E448K,mcr-9.1,mcr-9.2,parE_D475E,qnrA1,sul1,tet(A)
E.coli		United Kingdom	Rectal screen	clinical	SAMN06630117	GCA_020855535.1	aadA2,acrF,ant(2'')-Ia,blaCTX-M-9,blaEC,blaKPC-2,dfrA16,glpT_E448K,mcr-9.2,mcr-9,mdtM,qnrA1,sul1,tet(A)
E.coli		United Kingdom	urine	clinical	SAMN06630126	GCA_020871565.1	aadA2,acrF,ant(2'')-Ia,aph(3'')-Ib,aph(6)-Id,blaCTX-M-9,blaEC,blaKPC-2,blaTEM-1,dfrA16,dfrA7,gyrA_D87Y,mcr-9.1,mcr-9.2,mdtM,qnrA1,sul1,sul1,sul2,tet(A)
E.coli		USA		clinical	SAMN07176337	GCA_012461445.1	aac(3)-II,aac(6')-IIc,acrF,aph(3'')-Ib,aph(3'')-Ib,aph(3')-Ia,aph(6)-Id,arr,blaDHA-1,blaEC,blaTEM-1,dfrA19,dfrA8,ere(A),mcr-9.1,mdtM,qnrB19,qnrB4,sul1,sul2,sul2,tet(A)
E.coli	204429	United Kingdom	human	clinical	SAMN05750801	GCA_012422965.1	acrF,blaEC,mcr-9,mdtM
E.coli	MOD1-EC6168	USA	large intestine	food	SAMN04902855	GCA_002545085.1	aac(3)-IIg,aac(6')-IIc,aac(6')-Ib3,aadA2,acrF,aph(3'')-Ib,aph(3')-Ia,aph(6)-Id,arr,blaEC,blaSHV-12,blaTEM-1,dfrA19,ere(A),gyrA_S83L,mcr-9.1,mdtM,parC_S80I,qnrB2,sul1,sul2,tet(B),tet(D)
E.coli	FSIS11923168	USA	animal-swine-market swine	animal	SAMN12401793	GCA_012329345.1	aadA2,acrF,aph(3'')-Ib,aph(3')-Ia,aph(6)-Id,blaEC,blaSHV-12,blaTEM-1,dfrA19,mcr-9.1,mdtM,qnrB2,sul1,sul2,tet(A),tet(D)
E.coli	CVM N18EC1010	USA	ground turkey	animal	SAMN12359936	GCA_012990245.1	acrF,aph(3'')-Ib,aph(6)-Id,blaEC,blaEC,mcr-9.1,mcr-9,tet(B),uhpT_E350Q
E.coli	PNUSAE030618	USA		clinical	SAMN12628667	GCA_011879105.1	acrF,blaEC,mcr-9.1,mdtM
E.coli	R1176	Germany	feces	environmental/other	SAMN10587464	GCA_008304165.1	aac(6')-Ib4,aadA1,aadA2,acrF,aph(3'')-Ib,aph(6)-Id,blaEC,blaVIM-1,cmlA1,dfrA12,glpT_E448K,mcr-9.1,mdtM,sul1
E.coli	AUSMDU00026939	Australia		clinical	SAMN12342783	GCA_012452845.1	aac(6')-Ib-cr5,acrF,arr-3,blaEC,blaNDM-1,blaOXA-1,blaSHV-12,blaTEM-1,ble,catA2,catB3,gyrA_D87N,gyrA_S83L,mcr-9.1,mdtM,mph(A),parC_S80I,parE_S458A,sul1,uhpT_E350Q
E.coli	AUSMDU00004997	Australia		clinical	SAMN12342803	GCA_012452305.1	aac(6')-Ib4,aadA2,acrF,aph(3')-Ia,blaCTX-M-9,blaEC,blaIMP-4,catB3,dfrA16,floR,mcr-9.1,mdtM,qnrA1,sul1,sul2
E.coli		Canada	blood	clinical	SAMN12731512	GCA_012479175.1	aac(3)-IId,aac(3)-IIe,aac(6')-Ib-cr5,aadA5,acrF,aph(3'')-Ib,aph(6)-Id,blaCTX-M-15,blaEC,blaOXA-1,blaTEM-1,catA1,catB3,dfrA17,gyrA_D87N,gyrA_S83L,mcr-9.1,mdtM,mph(A),parC_S80I,parE_S458A,sul1,sul2,tet(B)
E.coli		Canada	blood	clinical	SAMN12731693	GCA_012535895.1	aac(3)-II,aac(6')-IIc,aac(6')-Ib,acrF,aph(3'')-Ib,aph(6)-Id,arr,blaEC,blaSHV-12,blaTEM-1,blaTEM,dfrA19,ere(A),marR_S3N,mcr-9.1,sul1,sul2,tet(D)
E.coli	2015	NA		environmental/other	SAMEA1324880	GCA_012534235.1	aadA2,acrF,aph(3'')-Ib,aph(6)-Id,blaEC,blaSHV-12,blaTEM-1,catA2,dfrA19,mcr-9.1,sul1,sul2,tet(D)
E.coli		Canada	urine	clinical	SAMN12731471	GCA_012528835.1	aac(3)-II,aac(6')-IIc,aadA2,acrF,aph(3'')-Ib,aph(6)-Id,aph(6)-Id,arr,blaEC,blaSHV-12,blaTEM-1,catA2,cyaA_S352T,dfrA19,ere(A),gyrA_D87N,gyrA_S83L,mcr-9.1,mdtM,parC_S80I,parE_I464F,qnrB2,sul1,sul2
E.coli		Canada	blood	clinical	SAMN12731558	GCA_012528295.1	aac(6')-Ib3,aadA2,acrF,ampC_T-32A,aph(3'')-Ib,aph(3')-Ia,aph(6)-Id,blaEC,blaSHV-12,blaTEM-1,cyaA_S352T,dfrA19,gyrA_D87N,gyrA_S83L,mcr-9.1,mdtM,parC_S80I,parE_S458A,sul1,tet(B)
E.coli		Spain	chicken breast	food	SAMEA92069668	GCA_017784725.1	aadA2,acrF,ant(2'')-Ia,blaCTX-M-9,blaEC,dfrA16,gyrA_S83A,mcr-9.1,ptsI_V25I,qnrA1,qnrA,sul1,uhpT_E350Q
E.coli		Spain	chicken breast	food	SAMEA92072668	GCA_017784685.1	aadA2,acrF,ant(2'')-Ia,blaCTX-M-9,blaEC,dfrA16,gyrA_S83A,mcr-9.1,mcr-9,ptsI_V25I,qnrA1,sul1,tet(A),uhpT_E350Q
E.coli		Spain	human	clinical	SAMEA92079418	GCA_017784505.1	aadA2,acrF,ant(2'')-Ia,blaCTX-M-9,blaEC,dfrA16,gyrA_S83A,mcr-9,ptsI_V25I,sul1,uhpT_E350Q
E.coli		Spain	human	clinical	SAMEA92081668	GCA_017294815.1	aadA2,acrF,ant(2'')-Ia,blaCTX-M-9,blaEC,dfrA16,mcr-9.1,mcr-9,ptsI_V25I,sul1,uhpT_E350Q
E.coli		Spain	human	clinical	SAMEA92086918	GCA_017784385.1	aadA2,acrF,blaCTX-M-9,blaEC,blaTEM-1,catA1,catA1,dfrA16,gyrA_S83L,mcr-9.1,parE_I529L,ptsI_V25I,sul1,tet(A),uhpT_E350Q
E.coli		Spain	human	clinical	SAMEA92106418	GCA_017784145.1	aadA2,aadA2,acrF,ant(2'')-Ia,aph(3'')-Ib,aph(6)-Id,blaCTX-M-9,blaEC,blaTEM-1,dfrA14,gyrA_S83A,mcr-9.1,ptsI_V25I,sul1,sul2,tet(A),uhpT_E350Q
E.coli		Spain	human	clinical	SAMEA92110918	GCA_017784125.1	aadA1,aadA1,aadA2,acrF,aph(3'')-Ib,aph(6)-Id,aph(6)-Id,blaCTX-M-14,blaEC,blaTEM-1,blaTEM,blaTEM,dfrA16,dfrA1,dfrA1,gyrA_D87Y,gyrA_S83L,mcr-9.1,mph(B),parC_G78C,parC_S80R,parE_I529L,ptsI_V25I,sul1,sul2,tet(A),uhpT_E350Q
E.coli		Spain	human	clinical	SAMEA92116168	GCA_017293795.1	aadA2,acrF,blaCTX-M-9,blaEC,catA1,dfrA16,gyrA_S83L,mcr-9.1,parE_I529L,ptsI_V25I,sul1,tet(A),uhpT_E350Q
E.coli		Germany	animal	animal	SAMEA104399250	GCA_017782305.1	acrF,aph(3'')-Ib,aph(6)-Id,blaEC,blaTEM-1,mcr-9.1,qnrB19,tet(B)
E.coli		Ireland	human	clinical	SAMEA104305640	GCA_017779425.1	aadA2,acrF,ant(2'')-Ia,blaCTX-M-9,blaEC,blaOXA-48,blaSHV-12,catA1,dfrA16,mcr-9.1,mcr-9,mdtM,qnrA1,sul1,tet(A)
E.coli	18-47-57	Germany	Food production environment	environmental/other	SAMN18228073	GCA_017597945.1	acrF,blaEC,mcr-9.1,mdtM,qnrB19
E.coli		Netherlands	feces	environmental/other	SAMEA6502424	GCA_017891415.1	aac(3)-IIg,aac(6')-IIc,aac(6')-Ib3,aac(6')-Ib,aadA2,acrF,aph(3'')-Ib,aph(6)-Id,arr,blaEC,blaSHV-12,blaTEM-1,catA2,dfrA19,ere(A),mcr-9.1,mdtM,sul1,sul2
E.coli	PSU-3656	USA	cow bovine	environmental/other	SAMN18718220	GCA_017923595.1	acrF,blaEC,mcr-9.1,mdtM
E.coli	AVC107	Australia		animal	SAMN09579993	GCA_003338885.1	aadA1,aadA2,acrF,aph(3')-Ia,blaEC,cmlA1,cyaA_S352T,emrD,glpT_E448K,mcr-9.1,mdtM,parE_D475E,parE_I355T,sul3
E.coli	PNUSAE058284	USA		clinical	SAMN15894095	GCA_014294075.1	acrF,blaEC,mcr-9.1,mdtM
E.coli	ZG-12.2	NA		environmental/other	SAMEA104027693	GCA_014462415.1	acrF,blaEC,mcr-9.1,mdtM
E.coli	982320	United Kingdom	human	clinical	SAMN16068126	GCA_014508165.1	acrF,blaEC,mcr-9.1,mdtM
E.coli	104C8	France	reactal swab	clinical	SAMN15964896	GCA_014490155.1	aac(3)-IId,aac(6')-Ib-cr5,aadA16,acrF,aph(3'')-Ib,aph(3')-Ia,aph(3')-VI,aph(6)-Id,arr-3,blaCTX-M-3,blaDHA-1,blaEC,blaNDM-1,blaTEM-1,ble,dfrA14,dfrA19,dfrA27,mcr-9.1,mdtM,qnrB4,qnrS1,sul1,sul2,tet(A)
E.coli	91I3	France	reactal swab	clinical	SAMN15964892	GCA_014490375.1	aac(3)-IId,aac(6')-Ib-cr5,aadA16,acrF,aph(3'')-Ib,aph(3')-Ia,aph(3')-VI,aph(6)-Id,arr-3,blaCTX-M-3,blaEC,blaNDM-1,blaTEM-1,ble,dfrA19,dfrA27,fosL1,glpT_E448K,gyrA_D87N,gyrA_S83L,mcr-9.1,mdtM,parC_A56T,parC_S80I,qnrS1,sul1,sul2,sul2,tet(B)
E.coli	89H1	France	reactal swab	clinical	SAMN15964891	GCA_014490355.1	aac(3)-IIg,aac(6')-IIc,acrF,aph(3'')-Ib,aph(3')-VI,aph(6)-Id,arr,blaCTX-M-3,blaDHA-1,blaEC,blaNDM-1,blaTEM-1,ble,catA2,dfrA19,ere(A),mcr-9.1,mdtM,mph(A),qnrB4,qnrS1,sul1,sul2,tet(D)
E.coli	984436	United Kingdom	human	clinical	SAMN16112458	GCA_018051225.1	acrF,blaEC,mcr-9.1,mdtM
E.coli		United Kingdom	patient	clinical	SAMN14734094	GCA_014583385.1	aac(3)-IId,acrF,aph(3'')-Ib,aph(6)-Id,blaDHA-1,blaEC,blaTEM-1,blaTEM,catA1,dfrA19,mcr-9.1,mph(A),parE_I529L,ptsI_V25I,sul1,sul2,uhpT_E350Q
E.coli	988776	United Kingdom	human	clinical	SAMN16221571	GCA_014664015.1	acrF,blaEC,mcr-9.1,mdtM
E.coli	CVM N19EC1195	United Kingdom	Chicken Legs	food	SAMN16245267	GCA_014737595.1	acrF,blaEC,mcr-9.1,mdtM
E.coli	NYVetLIRN-243	United Kingdom	Environment	environmental/other	SAMN16112105	GCA_014786205.1	aac(3)-IId,aac(3)-IIg,aac(6')-IIc,aadA2,acrF,aph(3'')-Ib,aph(3')-Ia,aph(6)-Id,arr,blaCTX-M-1,blaEC,blaTEM-1,catA2,dfrA19,dfrA7,ere(A),gyrA_D87N,gyrA_S83L,mcr-9.1,mdtM,mph(A),parC_S80I,parE_S458A,qnrA1,sul1,sul2,sul2,tet(A),tet(D),uhpT_E350Q
E.coli		United Kingdom	chicken	animal	SAMN12430170	GCA_015203475.1	aadA2,acrF,ant(2'')-Ia,blaCTX-M-9,blaEC,cyaA_S352T,mcr-9.1,mdtM,qnrA1,sul1
E.coli	824416	United Kingdom	human	clinical	SAMN16363892	GCA_015139035.1	acrF,aph(3'')-Ib,aph(3')-Ia,aph(6)-Id,blaEC,blaTEM-1,dfrA5,mcr-9.1,mdtM,sul2,tet(A)
E.coli	UoL_16	United Kingdom	Prostatic wash	clinical	SAMN16278399	GCA_014878915.1	aadA2,acrF,ampC_T-32A,ant(2'')-Ia,blaCTX-M-9,blaEC,glpT_E448K,mcr-9.2,qnrA1,sul1,tet(A)
E.coli	D96_9	United Kingdom	wastewater	environmental/other	SAMN14219481	GCA_015208565.1	acrF,blaEC,blaTEM-1,cyaA_S352T,glpT_E448K,mcr-9,tet(A)
E.coli		United Kingdom		clinical	SAMD00260018	GCA_016587535.1	aac(6')-Ib,aadA1,aadA2,aadA5,acrF,aph(3'')-Ib,aph(3')-Ia,aph(6)-Id,blaCTX-M-3,blaEC,blaTEM-1,catB3,cyaA_S352T,dfrA17,glpT_E448K,gyrA_D87N,gyrA_S83L,mcr-9.1,mdtM,mph(A),parC_S57T,parC_S80I,parE_E460K,sul1,sul2,tet(B),uhpT_E350Q
E.coli	FSIS12037037	United Kingdom	Animal-Calf-Bob Veal (cecal)	food	SAMN17898420	GCA_017029795.1	aadA2,acrF,aph(3'')-Ib,aph(3')-Ia,aph(6)-Id,blaEC,blaSHV-12,blaTEM-1,dfrA19,floR,mcr-9.1,mdtM,sul1,sul2,tet(D)
E.coli	UMEA 3318-1	United Kingdom	urine	clinical	SAMN01885952	GCA_000461235.1	aadA1,acrF,aph(3'')-Ib,aph(6)-Id,blaEC,dfrA1,mcr-9.1,mdtM,sat2
E.coli	BCW_4202	NA		environmental/other	SAMN02368931	GCA_012807035.1	acrF,blaEC,mcr-9.1,mdtM
E.coli	BCW_4149	NA		environmental/other	SAMN02368884	GCA_012807475.1	acrF,blaEC,mcr-9.1,mdtM
E.coli	AZ_TG77042	USA	boneless skinless chicken breast rib frozen	food	SAMN03295442	GCA_012823935.1	acrF,blaEC,mcr-9.1,mdtM
E.coli	SN5	Australia	sputum	clinical	SAMN03491847	GCA_001182885.1	aac(3)-IId,acrF,aph(3'')-Ib,aph(6)-Id,blaEC,blaIMP-4,blaOXA-1,blaSHV-12,blaTEM-1,catA2,dfrA19,glpT_E448K,mcr-9.1,mdtM,mph(A),parE_I529L,ptsI_V25I,qnrA1,qnrB2,sul1,tet(D),uhpT_E350Q
E.coli		Denmark		environmental/other	SAMEA3529362	GCA_012753875.1	acrF,blaEC,mcr-9.1,mdtM
E.coli	HICF606	NA		clinical	SAMN04357706	GCA_012672625.1	aac(3)-IIe,aac(6')-Ib-cr5,aac(6')-Ib4,aac(6')-Ib,acrF,aph(3'')-Ib,aph(6)-Id,blaEC,blaIMP-1,blaOXA-1,blaSHV-12,blaTEM-1,catA2,catB3,dfrA1,gyrA_D87N,gyrA_S83L,mcr-9.1,mdtM,mph(A),parC_S80I,parE_S458T,sat2,sul1,tet(A),tet(B)
E.coli	RUSPBB29	Russia	clinical sample	clinical	SAMN11233065	GCA_006229635.1	aac(3)-IIg,aac(6')-IIc,aadA1,acrF,aph(3'')-Ib,aph(6)-Id,arr,blaCTX-M-14,blaDHA-1,blaEC,blaSHV-12,blaTEM-1,catA1,catA2,cyaA_S352T,dfrA19,dfrA1,ere(A),glpT_E448K,mcr-9.1,qnrB4,sat2,sul1,sul2,tet(D)
E.coli	RUSPBB250	Russia	clinical sample	clinical	SAMN11233050	GCA_006229875.1	aac(3)-IIg,aac(6')-IIc,aadA1,acrF,aph(3'')-Ib,aph(6)-Id,arr,blaCTX-M-14,blaDHA-1,blaEC,blaSHV-12,blaTEM-1,catA1,catA2,cyaA_S352T,dfrA19,dfrA1,ere(A),glpT_E448K,mcr-9.1,qnrB4,sat2,sul1,sul2,tet(D)
E.coli	RUSPBB202	Russia	clinical sample	clinical	SAMN11233022	GCA_006230225.1	aac(3)-IIg,aac(6')-IIc,aadA1,acrF,aph(3'')-Ib,aph(3')-Ia,aph(6)-Id,arr,blaCTX-M-14,blaDHA-1,blaEC,blaSHV-12,blaTEM-1,catA1,catA2,cyaA_S352T,dfrA19,dfrA1,ere(A),glpT_E448K,mcr-9.1,qnrB4,sat2,sul1,sul2,tet(D)
E.coli	RUSPBB199	Russia	clinical sample	clinical	SAMN11233019	GCA_006230295.1	aac(3)-IIg,aac(6')-IIc,aadA1,acrF,aph(3'')-Ib,aph(3')-Ia,aph(6)-Id,arr,blaCTX-M-14,blaDHA-1,blaEC,blaSHV-12,blaTEM-1,catA1,catA2,cyaA_S352T,dfrA19,dfrA1,ere(A),glpT_E448K,mcr-9.1,qnrB4,sat2,sul1,sul2,tet(D)
E.coli	RUSPBB322	Russia	clinical sample	clinical	SAMN11233074	GCA_006230775.1	aac(3)-IIg,aac(6')-IIc,aadA1,acrF,aph(3'')-Ib,aph(6)-Id,arr,blaCTX-M-14,blaDHA-1,blaEC,blaSHV-12,blaTEM-1,catA1,catA2,cyaA_S352T,dfrA19,dfrA1,ere(A),glpT_E448K,mcr-9.1,qnrB4,sat2,sul1,sul2,tet(D)
E.coli	RUSPBB201	Russia	clinical sample	clinical	SAMN11233021	GCA_006231065.1	aac(3)-IIg,aac(6')-IIc,aadA1,acrF,aph(3'')-Ib,aph(3')-Ia,aph(6)-Id,arr,blaCTX-M-14,blaDHA-1,blaEC,blaSHV-12,blaTEM-1,catA1,catA2,cyaA_S352T,dfrA19,dfrA1,ere(A),glpT_E448K,mcr-9.1,qnrB4,sat2,sul1,sul2,tet(D)
E.coli	RUSPBB200	Russia	clinical sample	clinical	SAMN11233020	GCA_006231115.1	aac(3)-IIg,aac(6')-IIc,aadA1,acrF,aph(3'')-Ib,aph(3')-Ia,aph(6)-Id,arr,blaCTX-M-14,blaDHA-1,blaEC,blaSHV-12,blaTEM-1,catA1,catA2,cyaA_S352T,dfrA19,dfrA1,ere(A),glpT_E448K,mcr-9.1,qnrB4,sat2,sul1,sul2,tet(D)
E.coli	RUSPBB162	Russia	clinical sample	clinical	SAMN11232999	GCA_006231265.1	aac(3)-IIg,aac(6')-IIc,aadA1,acrF,aph(3'')-Ib,aph(6)-Id,arr,blaCTX-M-14,blaDHA-1,blaEC,blaSHV-12,blaTEM-1,catA1,cyaA_S352T,dfrA19,dfrA1,ere(A),glpT_E448K,mcr-9.1,qnrB4,sat2,sul1,sul2,tet(D)
E.coli	RUSPBB163	Russia	clinical sample	clinical	SAMN11233000	GCA_006231335.1	aac(3)-IIg,aac(6')-IIc,aadA1,acrF,aph(3'')-Ib,aph(3')-Ia,aph(6)-Id,arr,blaCTX-M-14,blaDHA-1,blaEC,blaSHV-12,blaTEM-1,catA1,catA2,cyaA_S352T,dfrA19,dfrA1,ere(A),glpT_E448K,mcr-9.1,qnrB4,sat2,sul1,tet(D)
E.coli	RUSPBB141	Russia	clinical sample	clinical	SAMN11232990	GCA_006233755.1	aac(3)-IIg,aac(6')-IIc,aadA1,acrF,aph(3'')-Ib,aph(6)-Id,arr,blaCTX-M-14,blaDHA-1,blaEC,blaSHV-12,blaTEM-1,catA1,catA2,cyaA_S352T,dfrA19,dfrA1,ere(A),glpT_E448K,mcr-9.1,qnrB4,sat2,sul1,sul2,tet(D)
E.coli	RUSPBB142	Russia	clinical sample	clinical	SAMN11232991	GCA_006233745.1	aac(3)-IIg,aac(6')-IIc,aadA1,acrF,aph(3'')-Ib,aph(6)-Id,arr,blaCTX-M-14,blaDHA-1,blaEC,blaSHV-12,blaTEM-1,catA1,catA2,cyaA_S352T,dfrA19,dfrA1,ere(A),glpT_E448K,mcr-9.1,qnrB4,sat2,sul1,sul2,tet(D)
E.coli	RUSPBB161	Russia	clinical sample	clinical	SAMN11232998	GCA_006241105.1	aac(3)-IIg,aac(6')-IIc,aadA1,acrF,aph(3'')-Ib,aph(6)-Id,arr,blaCTX-M-14,blaDHA-1,blaEC,blaSHV-12,blaTEM-1,catA1,catA2,cyaA_S352T,dfrA19,dfrA1,ere(A),glpT_E448K,mcr-9.1,qnrB4,sat2,sul1,tet(D)
E.coli		France	Rectal swab	clinical	SAMEA4811195	GCA_900500325.1	acrF,blaEC,blaTEM-1,cyaA_S352T,glpT_E448K,mcr-9.1,tet(A)
E.coli	21NC06CB07-EC	USA	Chicken Mixed Parts	food	SAMN20838242	GCA_019776825.1	acrF,blaEC,mcr-9.1,mdtM
E.coli	Ec387	Japan		animal	SAMD00297130	GCA_018323825.1	aadA1,aadA2,acrF,aph(3'')-Ib,aph(3')-Ia,aph(6)-Id,blaEC,blaTEM-1,catA2,cmlA1,dfrA12,dfrA19,floR,glpT_E448K,gyrA_D87N,gyrA_S83L,mcr-9.1,mdtM,mph(A),parC_S80I,parE_S458A,sul1,sul2,sul3,tet(D),tet(M),uhpT_E350Q
E.coli	PBIO353	Rwanda	rectal swab	clinical	SAMEA8550450	GCA_907163985.1	aac(3)-IIg,aac(6')-IIc,acrF,arr,blaEC,blaSHV-12,blaTEM-1,catA2,dfrA15,ere(A),mcr-9.1,mdtM,qnrB2,sul1
E.coli	PBIO396	Rwanda	rectal swab	clinical	SAMEA8550478	GCA_907164235.1	aac(3)-IIg,aac(6')-IIc,aac(6')-Ib3,aadA1,aadA2,acrF,aph(3'')-Ib,aph(6)-Id,arr,blaEC,blaOXA-1,blaSHV-12,blaTEM-1,catA1,catA2,dfrA19,ere(A),mcr-9.1,mdtM,sul1,sul2,tet(B),tet(D)
E.coli	E6370412_2015	Australia		clinical	SAMEA8101246	GCA_018549955.1	aac(3)-IIg,aac(6')-IIc,aac(6')-Ib3,aadA2,acrF,aph(3'')-Ib,aph(6)-Id,arr,blaDHA-1,blaEC,blaSHV-12,blaTEM-1,catA2,dfrA12,dfrA19,ere(A),ere(A),mcr-9.1,mph(A),qnrB4,sul1,tet(D)
E.coli	DTU2018-309-PRJ1121-Escherichia-coli-ZTA16-00792EB	Spain		animal	SAMEA8227339	GCA_019001765.1	aadA2,acrF,blaCTX-M-9,blaEC,blaTEM-1,dfrA16,gyrA_S83L,mcr-9.1,mdtM,parC_S80I,sul1,tet(A),uhpT_E350Q
E.coli	PSU-4607	USA	horse equine	animal	SAMN19949805	GCA_019077085.1	aac(3)-IIg,aac(6')-IIc,aac(6')-Ib3,aadA2,acrF,aph(3'')-Ib,aph(3')-Ia,aph(6)-Id,arr,blaEC,blaSHV-12,blaTEM-1,catA2,dfrA19,ere(A),mcr-9.1,sul1,sul2,tet(D),uhpT_E350Q
E.coli	AUSMDU00030044	Australia	swab	clinical	SAMN20033251	GCA_019228495.1	aac(3)-IId,aac(6')-Ib-cr5,aac(6')-Ib-cr,aac(6')-Ib4,aadA2,acrF,ant(2'')-Ia,aph(3'')-Ib,aph(6)-Id,arr-3,blaCTX-M-9,blaEC,blaIMP-4,blaOXA-1,blaSHV-12,blaTEM-1,catA2,catA2,catB3,dfrA14,dfrA19,mcr-9.1,mdtM,mph(A),qnrB2,qnrS13,sul1,sul3,tet(A),tet(D)
E.coli	AUSMDU00025448	Australia	swab	clinical	SAMN20033213	GCA_019214985.1	aac(3)-IId,aac(6')-Ib-cr5,aac(6')-Ib4,aac(6')-Ib,aadA1,aadA2,acrF,ant(2'')-Ia,aph(3'')-Ib,aph(6)-Id,arr-3,blaCTX-M-9,blaEC,blaIMP-4,blaOXA-1,blaSHV-12,blaTEM-1,catB3,dfrA19,dfrA1,mcr-9.1,mcr-9,mdtM,mph(A),qnrB2,sul1,tet(A),tet(D)
E.coli	AUSMDU00022272	Australia	swab	clinical	SAMN20033191	GCA_019214865.1	aac(3)-IId,aac(6')-Ib-cr5,aac(6')-Ib-cr,aac(6')-Ib4,aadA2,acrF,aph(3'')-Ib,aph(6)-Id,arr-3,blaDHA-1,blaEC,blaIMP-4,blaOXA-1,blaSHV-12,blaTEM-1,catA2,catA2,catB3,cyaA_S352T,dfrA12,dfrA17,dfrA19,gyrA_D87N,gyrA_S83L,mcr-9.1,mdtM,mph(A),parC_S80I,parE_S458A,qepA4,qnrB2,qnrB4,sul1,tet(A),tet(D)
E.coli	AUSMDU00020184	Australia	Abscess	clinical	SAMN20033178	GCA_020471325.1	blaEC,glpT_E448K,mcr-9.1,mdtM
E.coli	PSU-4013	USA	feces primate (Rhesus monkey)	animal	SAMN18875353	GCA_020088445.1	aac(3)-IId,aac(3)-IIg,aac(3)-IIg,aac(6')-IIc,aadA5,acrF,aph(3'')-Ib,aph(3'')-Ib,aph(6)-Id,arr,arr,blaCMY-2,blaDHA-1,blaDHA,blaEC,blaTEM-1,catA1,catA2,cyaA_S352T,dfrA17,dfrA19,ere(A),gyrA_D87N,gyrA_S83L,mcr-9.1,mdtM,mph(A),parC_E84G,parC_S80I,parE_I355T,sul1,sul2,tet(B),tet(D),uhpT_E350Q
E.coli	2021DK-00126	USA	bronchial	clinical	SAMN22329109	GCA_020559765.1	aac(3)-IIg,aac(6')-IIc,acrF,arr,blaEC,blaKPC-2,blaSHV-12,cyaA_S352T,ere(A),glpT_E448K,gyrA_D87N,gyrA_S83L,mcr-9.1,mdtM,parC_S80I,parE_S458A,sul1,sul2
E.coli	FSIS12106082	USA	Animal-Swine-Market Swine (cecal)	food	SAMN22565544	GCA_020621485.1	aadA1,aadA1,aadA2,acrF,blaEC,blaTEM-1,cmlA1,dfrA12,gyrA_D87N,gyrA_S83L,mcr-9.1,mdtM,mef(B),parC_A56T,parC_S80I,parE_S458A,sul3,tet(M)
E.coli	F16EC0267	South Korea	blood	clinical	SAMN23391683	GCA_021130925.1	aac(6')-Ib-cr5,aadA16,aadA2,acrF,ant(2'')-Ia,arr-3,blaCTX-M-14,blaCTX-M,blaEC,dfrA27,emrD,glpT_E448K,marR_S3N,mcr-9.2,qnrA1,sul1,tet(A)
E.coli	PNUSAE064299	USA		clinical	SAMN16810476	GCA_015532555.1	acrF,blaEC,mcr-9.1,mdtM
E.coli	hkcpe161	China	rectal swab	clinical	SAMN15904830	GCA_015476785.1	aac(6')-Ib3,aadA2,acrF,ampC_C-42T,ant(2'')-Ia,aph(3'')-Ib,aph(6)-Id,armA,blaCTX-M-14,blaDHA,blaEC,blaKPC-2,blaNDM-1,blaOXA-2,blaSHV-12,ble,catA1,dfrA29,erm(B),fosA3,ftsI_N337NYRIN,glpT_E448K,gyrA_D87N,gyrA_S83L,mcr-9.2,mdtM,mph(A),mph(E),msr(E),parC_S80I,parE_E460D,qnrS1,sul1,tet(D)
E.coli	MS7925	Australia	urine	clinical	SAMN07173914	GCA_015959335.1	aac(3)-IId,aac(6')-Ib-cr5,aac(6')-Ib4,acrF,aph(3'')-Ib,aph(6)-Id,arr-3,blaEC,blaIMP-4,blaOXA-1,blaSHV-12,blaTEM-1,catA2,catB3,dfrA19,mcr-9.1,mdtM,mph(A),qnrB2,sul1,tet(D)
E.coli	2018HL-00761	USA	stool isolate	clinical	SAMN16980963	GCA_015863345.1	acrF,blaEC,mcr-9,mdtM,pmrB_P94L
E.coli	72	Egypt		clinical	SAMN11388480	GCA_004803305.1	aac(3)-IId,aac(6')-Ib-cr5,aac(6')-Il,aadA1,aadA2,acrF,ant(2'')-Ia,aph(3'')-Ib,aph(6)-Id,blaCMY-2,blaCTX-M-15,blaCTX-M-9,blaEC,blaOXA-1,blaTEM-1,blaVIM-1,catB3,dfrA12,dfrA1,ftsI_N337NYRIN,glpT_E448K,gyrA_D87N,gyrA_S83L,mcr-9.2,mdtM,mph(A),parC_S80I,parE_S458A,sul1,sul2,tet(B)
E.coli	AUSMDU00015716	Australia	urine	clinical	SAMN20033136	GCA_019230645.1	aac(3)-IId,aac(6')-Ib-cr5,aac(6')-Ib-cr,aadA2,aadA2,aadA5,acrF,aph(3'')-Ib,aph(6)-Id,aph(6)-Id,arr-3,blaCMY-2,blaEC,blaNDM-5,blaOXA-1,blaTEM-1,ble,catA2,catB3,catB3,dfrA12,dfrA17,dfrA19,ftsI_N337NYRIN,glpT_E448K,gyrA_D87N,gyrA_S83L,mcr-9.1,mdtM,mph(A),parC_S80I,parE_S458A,sul1,tet(B),tet(D)
E.coli		United Kingdom	clinical sample	clinical	SAMN13286413	GCA_020870715.1	aadA1,aadA2,acrF,ant(2'')-Ia,blaCTX-M-9,blaCTX-M,blaEC-5,blaKPC-2,blaSHV-1,blaTEM-1,dfrA16,glpT_E448K,mcr-9.1,mcr-9.2,sul1,tet(A)
E.coli		United Kingdom	clinical sample	clinical	SAMN13286430	GCA_020869455.1	aadA1,aadA2,acrF,ant(2'')-Ia,blaCTX-M-9,blaCTX-M,blaEC,blaKPC-2,blaTEM-1,catA1,dfrA16,glpT_E448K,mcr-9.2,mcr-9,qnrA1,sul1,tet(A)
E.coli		United Kingdom	clinical sample	clinical	SAMN13286431	GCA_020869475.1	aadA2,acrF,ant(2'')-Ia,blaCTX-M-9,blaEC,blaKPC-2,dfrA16,glpT_E448K,mcr-9.1,mcr-9.2,mdtM,qnrA1,sul1,tet(A)
E.coli	H1-002-0064-E-M	France		clinical	SAMEA6378078	GCA_902708705.2	aac(6')-Ib3,acrF,aph(3'')-Ib,aph(6)-Id,blaEC,blaSHV-12,blaTEM-1,catA2,dfrA19,gyrA_S83L,mcr-9.1,mdtM
E.coli	802802012	Denmark		animal	SAMEA4965239	GCA_013046905.1	acrF,blaEC,mcr-9.1,mdtM
E.coli	PSU-1567	USA	cheese	environmental/other	SAMN10354038	GCA_013046085.1	aadA2,acrF,blaEC,mcr-9.1,mdtM,sul1,tet(B)
E.coli	379386	United Kingdom	environmental	environmental/other	SAMN09633793	GCA_003891015.1	acrF,blaEC,mcr-9.1,mdtM
E.coli		United Kingdom		clinical	SAMN06630166	GCA_020871075.1	aadA2,acrF,ant(2'')-Ia,blaCTX-M-9,blaEC,blaKPC-2,dfrA16,glpT_E448K,mcr-9.1,mcr-9.2,mdtM,qnrA1,sul1,tet(A)
E.coli		United Kingdom	Rectal screen	clinical	SAMN06630184	GCA_020857115.1	aadA2,acrF,ant(2'')-Ia,blaCTX-M-9,blaEC,blaKPC-2,dfrA16,glpT_E448K,mcr-9.1,mcr-9.2,mdtM,qnrA1,sul1,tet(A)
E.coli		United Kingdom		clinical	SAMN06630208	GCA_020870555.1	aadA2,acrF,ant(2'')-Ia,blaCTX-M-9,blaEC,blaKPC-2,dfrA16,glpT_E448K,mcr-9.1,mcr-9.2,mdtM,qnrA1,sul1,tet(A)
E.coli		United Kingdom		clinical	SAMN06630301	GCA_020869515.1	aadA2,acrF,ant(2'')-Ia,blaCTX-M-9,blaEC,blaKPC-2,dfrA16,glpT_E448K,mcr-9.1,mcr-9.2,mdtM,qnrA1,sul1,tet(A)
E.coli	BIDMC 19B	NA	urine	clinical	SAMN02138647	GCA_000522165.1	aac(3)-IIg,aac(6')-IIc,acrF,arr,blaEC,blaKPC-2,blaSHV-12,cyaA_S352T,dfrA14,ere(A),glpT_E448K,gyrA_D87N,gyrA_S83L,mcr-9.1,mdtM,parC_S80I,parE_S458A,sul1,sul2
E.coli	BIDMC 17A	NA	BLOOD CULTURE	clinical	SAMN02138640	GCA_000522225.1	aac(3)-IIg,aac(6')-IIc,acrF,arr,blaEC,blaKPC-2,blaSHV-12,blaSHV,blaTEM-1,cyaA_S352T,dfrA14,ere(A),glpT_E448K,gyrA_D87N,gyrA_S83L,mcr-9.1,mdtM,mph(A),parC_S80I,parE_S458A,sul1,sul2
E.coli	BIDMC 9	NA	urine	clinical	SAMN02138630	GCA_000522265.1	aac(3)-IIg,aac(6')-IIc,acrF,arr,blaEC,blaKPC-2,blaSHV-12,blaTEM-1,cyaA_S352T,dfrA14,ere(A),glpT_E448K,gyrA_D87N,gyrA_S83L,mcr-9.1,mdtM,mph(A),parC_S80I,parE_S458A,sul1,sul2
E.coli	BIDMC 3	NA	SWAB, abdominal incision	clinical	SAMN02138623	GCA_000522285.1	aac(3)-IIg,aac(6')-IIc,acrF,arr,blaEC,blaKPC-2,blaSHV-12,blaTEM-1,cyaA_S352T,dfrA14,ere(A),glpT_E448K,gyrA_D87N,gyrA_S83L,mcr-9.1,mdtM,mph(A),parC_S80I,parE_S458A,sul1,sul2
E.coli	BIDMC 2B	NA	BLOOD CULTURE	clinical	SAMN02138622	GCA_000522305.1	aac(3)-IIg,aac(6')-IIc,acrF,arr,blaEC,blaKPC-2,blaSHV-12,blaTEM-1,cyaA_S352T,dfrA14,ere(A),glpT_E448K,gyrA_D87N,gyrA_S83L,mcr-9.1,mdtM,mph(A),parC_S80I,parE_S458A,sul1,sul2
E.coli	BIDMC 6	NA	bile	clinical	SAMN02138626	GCA_000522405.1	aac(3)-IIg,aac(6')-IIc,acrF,arr,blaEC,blaKPC-2,blaSHV-12,blaTEM-1,cyaA_S352T,dfrA14,ere(A),glpT_E448K,gyrA_D87N,gyrA_S83L,mcr-9.1,mdtM,mph(A),parC_S80I,parE_S458A,sul1,sul2
E.coli	BIDMC 82	NA	urine	clinical	SAMN02581401	GCA_000633675.2	aac(3)-IIg,aac(6')-IIc,acrF,arr,blaCTX-M-14,blaEC,blaKPC-2,blaSHV-12,blaTEM-1,cyaA_S352T,dfrA14,ere(A),glpT_E448K,gyrA_D87N,gyrA_S83L,mcr-9.1,mdtM,mph(A),parC_S80I,parE_S458A,sul1,sul2
E.coli	BIDMC115	USA		clinical	SAMN04521847	GCA_002152995.2	aac(3)-IIg,aac(6')-IIc,acrF,arr,blaEC,blaKPC-2,cyaA_S352T,dfrA14,ere(A),glpT_E448K,gyrA_D87N,gyrA_S83L,mcr-9.1,mdtM,parC_S80I,parE_S458A,sul1
E.coli		United Kingdom	Rectal screen	clinical	SAMN06630068	GCA_020855715.1	aadA2,acrF,ant(2'')-Ia,blaCTX-M-9,blaEC,blaKPC-2,dfrA16,glpT_E448K,mcr-9.2,mcr-9,mdtM,qnrA1,sul1,tet(A)
E.coli		United Kingdom	Rectal screen	clinical	SAMN06630080	GCA_020855615.1	aac(3)-IIe,aac(6')-Ib-cr5,aadA2,acrF,ant(2'')-Ia,blaCTX-M-9,blaEC,blaKPC-2,blaOXA-1,catB3,dfrA14,dfrA16,glpT_E448K,mcr-9.2,mcr-9,mdtM,qnrA1,sul1,tet(A)
E.coli		United Kingdom	Rectal screen	clinical	SAMN06630094	GCA_020871895.1	aadA2,acrF,ant(2'')-Ia,blaCTX-M-9,blaEC,blaKPC-2,dfrA16,glpT_E448K,mcr-9.2,mcr-9,mdtM,qnrA1,sul1
E.coli		United Kingdom	Rectal screen	clinical	SAMN06630111	GCA_020862525.1	aadA2,acrF,ant(2'')-Ia,blaCTX-M-9,blaEC,blaKPC-2,dfrA16,glpT_E448K,mcr-9.2,mcr-9,mdtM,qnrA1,sul1,tet(A)
E.coli		United Kingdom	Rectal screen	clinical	SAMN06630143	GCA_020871355.1	aadA2,acrF,ant(2'')-Ia,blaCTX-M-9,blaEC,blaKPC-2,dfrA16,glpT_E448K,mcr-9.2,mcr-9,mdtM,qnrA1,sul1,tet(A)
E.coli		Spain	chicken breast	food	SAMEA92114668	GCA_017784015.1	aadA2,acrF,ant(2'')-Ia,blaCTX-M-9,blaEC,gyrA_S83A,mcr-9.1,ptsI_V25I,sul1,uhpT_E350Q
E.coli		Spain	human	clinical	SAMEA92126668	GCA_017293655.1	aadA2,acrF,ant(2'')-Ia,blaCTX-M-9,blaCTX-M,blaEC,gyrA_S83A,mcr-9.1,ptsI_V25I,sul1,uhpT_E350Q
E.coli		Spain	human	clinical	SAMEA92129668	GCA_017298355.1	aadA2,acrF,ant(2'')-Ia,blaCTX-M-9,blaEC,dfrA16,gyrA_S83A,mcr-9.1,ptsI_V25I,qnrA1,sul1,uhpT_E350Q
E.coli		Spain	chicken breast	food	SAMEA92130418	GCA_017298375.1	aadA2,acrF,ant(2'')-Ia,blaCTX-M-9,blaEC,dfrA16,gyrA_S83A,mcr-9.1,ptsI_V25I,qnrA1,sul1,uhpT_E350Q
E.coli		Spain	chicken breast	food	SAMEA92132668	GCA_017298315.1	aadA2,acrF,ant(2'')-Ia,blaCTX-M-9,blaEC,dfrA16,gyrA_S83A,mcr-9.1,ptsI_V25I,qnrA1,sul1,uhpT_E350Q
E.coli		Spain		environmental/other	SAMEA5934625	GCA_902499875.1	aac(6')-Ib3,aadA5,acrF,armA,blaEC,dfrA1,glpT_E448K,mcr-9.2,mdtM,mph(E),msr(E),qnrA1,sul1,tet(A)
E.coli		Spain		environmental/other	SAMEA5934628	GCA_902499895.1	aac(6')-Ib3,aadA2,aadA5,acrF,aph(3')-Ia,armA,blaEC,dfrA1,glpT_E448K,mcr-9.2,mdtM,mph(E),msr(E),qnrA1,sul1,tet(A)
E.coli		Spain		environmental/other	SAMEA5934623	GCA_902499915.1	aac(6')-Ib3,aadA2,aadA5,acrF,armA,blaEC,dfrA1,glpT_E448K,mcr-9.2,mdtM,mph(E),msr(E),qnrA1,sul1,tet(A)
E.coli		Spain		environmental/other	SAMEA5934629	GCA_902499885.1	aac(6')-Ib3,aadA2,aadA5,acrF,aph(3')-Ia,armA,blaEC,dfrA1,glpT_E448K,mcr-9.2,mph(E),msr(E),qnrA1,sul1,tet(A)
E.coli		Spain		environmental/other	SAMEA5934626	GCA_902499975.1	aac(6')-Ib3,aadA2,aadA5,acrF,aph(3')-Ia,armA,blaEC,dfrA1,glpT_E448K,mcr-9.2,mph(E),msr(E),qnrA1,sul1,tet(A)
E.coli		Spain		environmental/other	SAMEA5934624	GCA_902499935.1	aac(6')-Ib3,aadA5,acrF,armA,blaEC,dfrA1,glpT_E448K,mcr-9.2,mdtM,mph(E),msr(E),qnrA1,sul1,tet(A)
E.coli		Spain		environmental/other	SAMEA5934621	GCA_902499825.1	aac(6')-Ib3,aadA2,aadA5,acrF,aph(3')-Ia,armA,blaEC,dfrA1,glpT_E448K,mcr-9.2,mdtM,mph(E),msr(E),qnrA1,sul1,tet(A)
E.coli		Spain		environmental/other	SAMEA5934627	GCA_902505245.1	aac(6')-Ib3,aadA2,aadA5,acrF,aph(3')-Ia,armA,blaEC,dfrA1,glpT_E448K,mcr-9.2,mph(E),msr(E),qnrA1,sul1,tet(A)
E.coli	CE1585	Australia	cloacal sample	clinical	SAMN17526371	GCA_016774665.1	aac(3)-IId,aac(6')-Ib3,aadA2,acrF,aph(3'')-Ib,aph(6)-Id,blaEC,blaIMP-4,blaSHV-12,blaTEM-1,catA2,catB3,dfrA19,glpT_E448K,mcr-9.1,mdtM,mph(A),sul1,tet(D)
E.coli	1585H	Australia	cloacal sample	clinical	SAMN17526427	GCA_016774895.1	aac(3)-IId,aac(6')-Ib3,aadA2,acrF,aph(3'')-Ib,aph(6)-Id,blaEC,blaIMP-4,blaSHV-12,blaTEM-1,catA2,catB3,dfrA19,glpT_E448K,mcr-9.1,mdtM,mph(A),qnrA1,sul1,tet(D)
E.coli	CE1586	Australia	cloacal sample	clinical	SAMN17526318	GCA_016774975.1	aac(3)-IId,aac(6')-Ib4,aadA2,acrF,aph(3'')-Ib,aph(6)-Id,blaEC,blaIMP-4,blaSHV-12,blaTEM-1,catA2,catB3,dfrA19,glpT_E448K,mcr-9.1,mdtM,mph(A),qnrA1,sul1,tet(D)
E.coli	CE1700	Australia	cloacal sample	clinical	SAMN17526420	GCA_016775115.1	aac(3)-IId,aac(6')-Ib3,aadA2,acrF,aph(3'')-Ib,aph(6)-Id,blaEC,blaIMP-4,blaSHV-12,blaTEM-1,catA2,catB3,dfrA19,glpT_E448K,mcr-9.1,mdtM,mph(A),qnrA1,sul1,tet(D)
E.coli	1561H	Australia	cloacal sample	clinical	SAMN17526425	GCA_016775135.1	aac(3)-IId,aac(6')-Ib3,aadA2,acrF,aph(3'')-Ib,aph(6)-Id,blaEC,blaIMP-4,blaSHV-12,blaTEM-1,catA2,catB3,dfrA19,glpT_E448K,mcr-9.1,mdtM,mph(A),qnrA1,sul1,tet(D)
E.coli	1537H	Australia	cloacal sample	clinical	SAMN17526421	GCA_016775175.1	aac(3)-IId,aac(6')-Ib3,aadA2,acrF,aph(3'')-Ib,aph(6)-Id,blaEC,blaIMP-4,blaSHV-12,blaTEM-1,catA2,catB3,dfrA19,glpT_E448K,mcr-9.1,mdtM,mph(A),qnrA1,sul1
E.coli	t5	Brazil	air sac	clinical	SAMN13114145	GCA_009760975.1	aadA2,acrF,ant(2'')-Ia,aph(3')-Ia,blaEC,glpT_E448K,gyrA_S83L,mcr-5.1,mcr-9.1,ptsI_V25I,qnrA1,sul1,tet(B),tet(D),uhpT_E350Q
E.coli	t6	Brazil	air sac	clinical	SAMN13114146	GCA_009761665.1	aadA2,acrF,ant(2'')-Ia,aph(3')-Ia,blaEC,glpT_E448K,gyrA_S83L,mcr-9.1,ptsI_V25I,qnrA1,sul1,tet(D),uhpT_E350Q
E.coli		United Kingdom	Rectal screen	clinical	SAMN06630063	GCA_020872195.1	aac(6')-Ib,aadA1,aadA2,acrF,ant(2'')-Ia,blaCTX-M-9,blaEC,blaKPC-2,blaOXA-10,blaOXA,blaTEM-1,cmlA5,dfrA14,dfrA16,glpT_E448K,mcr-9.1,mcr-9.2,mdtM,qnrA1,qnrVC4,sul1,tet(A)
E.coli		United Kingdom	Rectal screen	clinical	SAMN06630077	GCA_020855755.1	aac(6')-Ib,aadA1,aadA2,acrF,ant(2'')-Ia,blaCTX-M-9,blaEC,blaKPC-2,blaOXA-10,cmlA5,dfrA14,dfrA16,glpT_E448K,mcr-9.1,mcr-9.2,mdtM,qnrA1,qnrVC4,sul1,tet(A)
E.coli	MOD1-EC6071	USA	environment	environmental/other	SAMN05439490	GCA_002537655.1	acrF,blaEC,glpT_E448K,mcr-9.1,mdtM
E.coli	MOD1-EC6024	USA	environment	environmental/other	SAMN05439445	GCA_002542525.1	acrF,blaEC,glpT_E448K,mcr-9.1,mdtM
E.coli	PSU-0758	USA	environment	environmental/other	SAMN09468978	GCA_013066165.1	acrF,blaEC,mcr-9.1,mdtM
E.coli	PSU-0781	USA	environment	environmental/other	SAMN09725156	GCA_013063145.1	acrF,blaEC,mcr-9.1,mdtM
E.coli	18-47-16	Germany	Food production environment	environmental/other	SAMN18228032	GCA_017598795.1	acrF,ant(3''),blaEC,blaTEM-1,glpT_E448K,lnu(G),mcr-9.1,mdtM,tet(A)
E.coli		Spain		environmental/other	SAMEA5934619	GCA_902505335.1	aac(6')-Ib3,aadA2,aadA5,acrF,aph(3')-Ia,armA,blaEC,dfrA1,glpT_E448K,gyrA_S83L,mcr-9.2,mdtM,mph(E),msr(E),qnrA1,sul1,tet(A)
E.coli		Spain		environmental/other	SAMEA5934617	GCA_902505345.1	aac(6')-Ib3,aadA2,aadA5,acrF,aph(3')-Ia,armA,blaEC,dfrA1,glpT_E448K,gyrA_S83L,mcr-9.2,mdtM,mph(E),msr(E),qnrA1,sul1,tet(A)
E.coli		Denmark		environmental/other	SAMEA4464630	GCA_018014095.1	acrF,blaEC,mcr-9.1,mdtM
E.coli		United Kingdom	Rectal screen	clinical	SAMN06630180	GCA_020856435.1	aadA2,acrF,ant(2'')-Ia,blaCTX-M-9,blaEC,blaKPC-2,dfrA16,glpT_E448K,mcr-9.2,mcr-9,mdtM,qnrA1,sul1,tet(A)
E.coli		USA	feces	clinical	SAMN09405609	GCA_014154725.1	acrF,blaEC,mcr-9.1,mdtM
E.coli		Canada	blood	clinical	SAMN12731448	GCA_012980395.1	aac(3)-II,aac(3)-IId,aac(6')-IIc,acrF,aph(3'')-Ib,aph(3')-Ia,aph(6)-Id,arr,blaEC,blaSHV-12,blaTEM-1,dfrA19,ere(A),mcr-9.1,mph(A),parE_I529L,ptsI_V25I,sul1,sul2,uhpT_E350Q
E.coli	pb31	Canada		clinical	SAMN08513250	GCA_015184465.1	aac(3)-IId,aac(3)-IIg,aac(6')-IIc,acrF,aph(3'')-Ib,aph(3'')-Ib,aph(3')-Ia,aph(6)-Id,aph(6)-Id,arr,blaEC,blaSHV-12,blaSHV,blaTEM-1,dfrA19,ere(A),mcr-9.1,mph(A),parE_I529L,ptsI_V25I,sul1,sul2,uhpT_E350Q
E.coli	IA724-023	USA		animal	SAMN14610180	GCA_012928765.1	aac(3)-II,aac(3)-IVa,aac(6')-IIc,aac(6')-Ib3,aadA2,acrF,aph(3'')-Ib,aph(3')-Ia,aph(4)-Ia,aph(6)-Id,arr,blaEC,blaSHV-12,blaTEM-1,bleO,dfrA12,dfrA19,ere(A),mcr-9.1,mdtM,qnrB2,sul1,sul2,sul3,tet(B),tet(D)
E.coli	40460	France		clinical	SAMN15925366	GCA_017565895.1	aac(6')-Ib3,aadA2,acrF,ant(2'')-Ia,blaCTX-M-9,blaEC,blaSHV-12,catA1,glpT_E448K,mcr-9.2,mdtM,qnrA1,sul1,tet(A)
E.coli	LM33	France		clinical	SAMEA3496963	GCA_900007315.1	aac(3)-IIg,aac(6')-IIc,aac(6')-Ib3,acrF,aph(3'')-Ib,aph(6)-Id,arr,blaDHA-7,blaEC,blaSHV-12,blaTEM-1,catA2,dfrA19,ere(A),glpT_E448K,mcr-9.1,parE_I529L,ptsI_V25I,qnrB4,sul1,uhpT_E350Q
E.coli	HICF536	NA		clinical	SAMN04357692	GCA_012673005.1	aac(3)-IIe,aac(6')-Ib-cr5,aac(6')-Ib-cr,aac(6')-Ib11,aac(6')-Ib,aadA1,aadA2,aadA5,acrF,ampC_C-42T,aph(3'')-Ib,aph(3'')-Ib,aph(6)-Id,armA,arr-2,blaCMY-4,blaCTX-M-15,blaEC,blaNDM-1,blaOXA-1,blaOXA-2,blaTEM-1,blaTEM-208,blaTEM,ble,catA1,catB3,cmlA5,dfrA12,dfrA17,dfrA29,dfrA4,ere(A),ftsI_N337NYRIN,glpT_E448K,gyrA_D87N,gyrA_S83L,mcr-9.1,mdtM,mph(A),mph(E),msr(E),parC_S80I,parE_E460D,sul1,tet(A)
E.coli		Spain		environmental/other	SAMEA5934634	GCA_902499865.1	aac(6')-Ib3,aadA2,aadA5,acrF,aph(3'')-Ib,aph(3')-Ia,aph(6)-Id,armA,blaEC,dfrA1,glpT_E448K,gyrA_S83L,mcr-9.2,mdtM,mph(E),msr(E),parC_E84K,qnrA1,sul1,tet(A)
E.coli		Spain		environmental/other	SAMEA5934622	GCA_902499905.1	aadA1,aadA2,acrF,aph(3')-Ia,armA,blaEC,cmlA1,dfrA12,glpT_E448K,gyrA_D87N,gyrA_S83L,mcr-9.1,mdtM,mph(E),msr(E),parC_S80I,parE_S458A,sul1,sul3,uhpT_E350Q
E.coli		Spain		environmental/other	SAMEA5934618	GCA_902500095.1	aadA1,aadA2,acrF,aph(3')-Ia,armA,blaEC,cmlA1,dfrA12,glpT_E448K,gyrA_D87N,gyrA_S83L,mcr-9.1,mdtM,mph(E),msr(E),parC_S80I,parE_S458A,sul1,sul3,uhpT_E350Q
E.coli	982349	United Kingdom	human	clinical	SAMN16068143	GCA_014507865.1	acrF,blaEC,blaTEM-1,cyaA_S352T,mcr-9.1
E.coli	40412	France		animal	SAMN15925364	GCA_017498445.1	aac(6')-Ib3,aadA2,acrF,ant(2'')-Ia,blaCTX-M-9,blaEC,blaSHV-12,catA1,glpT_E448K,mcr-9.2,mdtM,qnrA1,sul1,tet(A)
E.coli		Spain		environmental/other	SAMEA5934632	GCA_902499955.1	aac(6')-Ib3,aadA2,aadA5,acrF,aph(3')-Ia,armA,blaEC,dfrA1,glpT_E448K,mcr-9.2,mdtM,mph(E),msr(E),qnrA1,qnrS2,sul1,tet(A)
E.coli		Denmark		animal	SAMEA4464641	GCA_018013925.1	acrF,blaEC,mcr-9.1,mdtM
E.coli		Denmark		animal	SAMEA4464668	GCA_018013515.1	acrF,blaEC,mcr-9.1,mdtM
E.coli	PSU-2322	USA	pig	food	SAMN13781761	GCA_016575955.1	aac(3)-IId,aac(3)-IIg,aac(6')-IIc,aac(6')-Ib3,aadA5,acrF,aph(3')-Ia,arr,blaEC,blaSHV-12,blaTEM-1,dfrA17,ere(A),mcr-9.1,mdtM,sul1,sul2,tet(B)
E.coli	CVM N18EC0282	USA	Ground Beef	food	SAMN11372952	GCA_012359755.1	acrF,blaEC,mcr-9.1,mdtM
E.coli		United Kingdom		clinical	SAMN06630293	GCA_020869595.1	aadA2,aadA5,acrF,ant(2'')-Ia,aph(3'')-Ib,aph(6)-Id,blaCTX-M-9,blaEC,blaKPC-2,blaTEM-1,blaTEM,cyaA_S352T,dfrA16,dfrA17,glpT_E448K,mcr-9.2,mcr-9,mdtM,mph(A),qnrA1,sul1,sul2,tet(A),tet(B)
E.coli	A2_49	Australia	Host-associated strain	clinical	SAMEA6083131	GCA_902845155.1	acrF,blaEC,mcr-9.1,mdtM
E.coli	C1_13	Australia	Host-associated strain	clinical	SAMEA6083143	GCA_902845245.1	acrF,blaEC,mcr-9.1,mdtM
E.coli	CE1537	Australia	cloacal sample	clinical	SAMN14479281	GCA_015209985.1	aac(3)-IId,aac(6')-Ib-cr5,aac(6')-Ib4,acrF,aph(3'')-Ib,aph(3')-Ia,aph(6)-Id,arr-3,blaEC,blaIMP-4,blaOXA-1,blaSHV-12,blaTEM-1,catA2,catB3,dfrA14,dfrA19,glpT_E448K,mcr-9.1,mdtM,mph(A),qnrS1,sul1,tet(A),tet(D)
E.coli	CE1580	Australia	cloacal sample	clinical	SAMN17526429	GCA_016774925.1	aac(3)-IId,aac(6')-Ib,acrF,aph(3'')-Ib,aph(3')-Ia,aph(6)-Id,arr-3,blaEC,blaIMP-4,blaOXA-1,blaSHV-12,blaTEM-1,catA2,catB3,dfrA14,dfrA19,glpT_E448K,mcr-9.1,mdtM,mph(A),qnrS1,sul1,tet(A),tet(D)
E.coli	CE1539	Australia	cloacal sample	clinical	SAMN17526428	GCA_016774915.1	aac(3)-IId,aac(6')-Ib,acrF,aph(3'')-Ib,aph(3')-Ia,aph(6)-Id,arr-3,blaEC,blaIMP-4,blaOXA-1,blaSHV-12,blaTEM-1,catA2,catB3,dfrA14,dfrA19,glpT_E448K,mcr-9.1,mdtM,mph(A),qnrS1,sul1,tet(A),tet(D)
E.coli		China	urine	clinical	SAMEA5983628	GCA_902703275.1	aac(3)-IId,aac(3)-IIg,aac(6')-IIc,aac(6')-Ib-cr5,aadA5,acrF,aph(3'')-Ib,aph(3')-Ia,aph(6)-Id,arr-3,arr,blaCTX-M-14,blaDHA-1,blaEC,blaOXA-1,blaTEM-1,blaVEB-3,catB3,dfrA17,dfrA19,ere(A),erm(B),floR2,fosA3,gyrA_D87N,gyrA_S83L,mcr-9.1,mdtM,mph(A),parC_S80I,parE_S458A,qnrB4,rmtB1,sul1,tet(D),tet(G)
E.coli		China	urine	clinical	SAMEA5983627	GCA_902703305.1	aac(3)-IId,aac(3)-IIg,aac(6')-IIc,aac(6')-Ib-cr5,aadA5,acrF,aph(3'')-Ib,aph(3')-Ia,aph(6)-Id,arr-3,arr,blaCTX-M-14,blaDHA-1,blaEC,blaOXA-1,blaTEM-1,blaVEB-3,catB3,dfrA17,dfrA19,ere(A),erm(B),floR2,fosA3,gyrA_D87N,gyrA_S83L,mcr-9.1,mdtM,mph(A),parC_S80I,parE_S458A,qnrB4,rmtB1,sul1,tet(G)
E.coli		China	urine	clinical	SAMEA5983631	GCA_902705615.1	aac(3)-IId,aac(3)-IIg,aac(6')-IIc,aac(6')-Ib-cr5,aadA5,acrF,aph(3'')-Ib,aph(3')-Ia,aph(6)-Id,arr-3,arr,blaCTX-M-14,blaDHA-1,blaEC,blaOXA-1,blaTEM-1,blaVEB-3,catB3,dfrA17,dfrA19,ere(A),erm(B),floR2,fosA3,gyrA_D87N,gyrA_S83L,mcr-9.1,mdtM,mph(A),parC_S80I,parE_S458A,qnrB4,rmtB1,sul1,tet(G)
E.coli	MOD1-EC5147	USA	bladder	environmental/other	SAMN04279485	GCA_002516635.1	aac(3)-IIg,aac(6')-IIc,aac(6')-Ib3,aadA1,aadA2,acrF,aph(3'')-Ib,aph(3')-Ia,aph(6)-Id,arr,blaEC,blaSHV-12,blaTEM-1,catA2,cmlA1,dfrA12,dfrA19,ere(A),glpT_E448K,gyrA_D87N,gyrA_S83L,mcr-9.1,mdtM,parC_S80I,parE_S458A,sul1,sul2,sul3,tet(B),tet(D),uhpT_E350Q
E.coli	PNUSAE056253	USA		clinical	SAMN15650269	GCA_013764585.1	aadA2,aph(3'')-Ib,aph(3')-Ia,aph(6)-Id,blaEC,blaSHV-12,dfrA19,floR,mcr-9.1,mdtM,sul1,sul2,tet(D)
E.coli	PNUSAE055785	USA		clinical	SAMN15650287	GCA_013765225.1	aadA2,aph(3'')-Ib,aph(3')-Ia,aph(6)-Id,blaEC,blaSHV-12,dfrA19,floR,mcr-9.1,mdtM,sul1,sul2,tet(D)
E.coli	19MD05GT16-EC	USA	ground turkey	environmental/other	SAMN12035817	GCA_012290265.2	acrF,blaEC,mcr-9.1,mdtM
E.coli	CVM N19EC1163	USA	Chicken Whole - cut in lab	environmental/other	SAMN16245256	GCA_020469205.1	acrF,blaEC,glpT_E448K,mcr-9.1,mdtM
E.coli	BIDMC 43a	USA	BLOOD CULTURE	clinical	SAMN02356581	GCA_000522105.1	aac(3)-IIg,aac(6')-IIc,acrF,arr,blaEC,blaKPC-2,blaSHV-12,cyaA_S352T,ere(A),glpT_E448K,gyrA_D87N,gyrA_S83L,mcr-9.1,mdtM,parC_S80I,parE_S458A,sul1,sul2
E.coli		Spain		environmental/other	SAMEA5934630	GCA_902499855.1	aac(6')-Ib3,aadA2,aadA5,acrF,aph(3')-Ia,armA,blaEC,dfrA1,glpT_E448K,mcr-9.2,mdtM,mph(E),msr(E),qnrA1,sul1,tet(A)
E.coli		United Kingdom	Rectal screen	clinical	SAMN06630091	GCA_020862625.1	aadA2,acrF,ant(2'')-Ia,blaCTX-M-9,blaEC,blaKPC-2,glpT_E448K,mcr-9.2,mcr-9,mdtM,qnrA1,sul1,tet(A)
E.coli		United Kingdom	Rectal screen	clinical	SAMN06630194	GCA_020855435.1	aac(3)-IIe,aac(6')-Ib-cr5,aadA2,acrF,ant(2'')-Ia,blaCTX-M-15,blaCTX-M-9,blaCTX-M,blaEC,blaKPC-2,blaOXA-1,catB3,dfrA14,dfrA16,glpT_E448K,mcr-9.2,mcr-9,mdtM,qnrA1,qnrS1,sul1,tet(A)
E.coli	KTE156	Denmark		clinical	SAMN00854682	GCA_000351965.1	acrF,blaEC,mcr-9.1,mdtM
E.coli	20TX11CB01-EC	USA	chicken breasts	environmental/other	SAMN18246053	GCA_017741055.1	acrF,ampC,blaEC,mcr-9.1,mdtM
E.coli		Spain	Human gut	clinical	SAMN14640155	GCA_014787545.1	aac(6')-Ib4,aadA1,aadA2,acrF,aph(3'')-Ib,aph(6)-Id,blaEC,blaTEM-1,blaVIM-1,catA1,catB2,cmlA1,cyaA_S352T,dfrA12,dfrB1,mcr-10.1,mdtM,mph(E),msr(E),sul1,sul3,tet(A)
E.coli		Spain	Human gut	clinical	SAMN14640152	GCA_014787485.1	aac(6')-Ib4,aadA1,aadA1,aadA2,acrF,aph(3'')-Ib,aph(6)-Id,blaEC,blaTEM-1,blaVIM-1,catA1,catB2,cmlA1,cyaA_S352T,dfrA12,dfrB1,mcr-10.1,mdtM,mph(E),msr(E),sul1,sul3,tet(A)
E.coli	1540568	United Kingdom	human	clinical	SAMN23706779	GCA_021089025.1	acrF,blaEC,mcr-10.1,mdtM
E.coli	PNUSAE065888	NA		clinical	SAMN17127310	GCA_016242455.1	acrF,blaEC,mcr-10.1,mdtM
E.coli	VREC0181	NA		clinical	SAMEA3304069	GCA_017172535.1	acrF,blaEC,mcr-10.1
E.coli	ST-57-13	Australia	septic tank	environmental/other	SAMN17598192	GCA_017732095.1	acrF,blaEC,mcr-10.1,mdtM
E.coli	1187049	United Kingdom	human	clinical	SAMN19432785	GCA_018777105.1	acrF,blaEC,mcr-10.1,mdtM
E.coli	19NC09CB16_EC	USA	Chicken Breast ( Gallus gallus)	environmental/other	SAMN13049216	GCA_012469555.1	acrF,blaEC,mcr-10.1,mdtM
E.coli	AZ74	China	gut	clinical	SAMN04202572	GCA_001484485.1	acrF,blaEC,glpT_E448K,mcr-10,mdtM
E.coli	24.1-R2	Australia	feces	clinical	SAMN05567372	GCA_002001845.1	aadA1,aadA2,aph(3'')-Ib,aph(6)-Id,blaEC,blaTEM-1,cmlA1,cyaA_S352T,dfrA12,glpT_E448K,mcr-10.1,mdtM,sul3,tet(A)
